# Supplementary material for: Characteristics of symptomatic men with testicular microlithiasis – A Danish cross‐sectional questionnaire study
Source: Andrology. 2017 Mar 7;5(3):556–61. doi: 10.1111/andr.12326 (PMC6088230; doi:10.1111/andr.12326)
Supplement: Supplementary file 1 — Appendix S1 Information of age distribution and other characteristics of men with and without TML. [file ANDR-5-556-s001.xlsx]

## Sheet: Tabel 1
Appendix 1: Information of age distribution and other characteristics of men with and without TML
	Men with TML		Men without TML			Univariate				Age adjusted
Variables	N=197	%	N=1341	%		OR	L		H	OR	L		H
Age
0-29	11	5.6	94	7.0		0.63	0.31	-	1.25
30-39	31	15.7	168	12.5		0.99	0.61	-	1.60
40-49	53	26.9	284	21.2		1.00
50-59	42	21.3	270	20.1		0.83	0.54	-	1.29
60-69	33	16.8	265	19.8		0.67	0.42	-	1.06
70+	27	13.7	260	19.4		0.56	0.34	-	0.91
Trend						P=0.143
Height
< 180 cm	86	43.7	642	47.9		1.00				1.00
≥ 180 cm	108	54.8	672	40.1		1.20	0.89	-	1.62	1.12	0.82	-	1.53
Missing	3	1.5	27	2.0		0.83	0.25	-	2.79	0.87	0.26	-	2.94
Heterogeneity						P = 0.239				P =0.460
BMI
< 25	83	42.1	539	40.2		1.00				1.00
25 - 30	84	42.6	576	43.0		0.95	0.69	-	1.31	0.99	0.71	-	1.37
> 30	23	11.7	194	14.5		0.78	0.47	-	1.27	0.82	0.50	-	1.33
Missing	7	3.6	32	2.4		1.42	0.61	-	3.33	1.58	0.67	-	3.73
Trend						P=0.595				P=0.704
Smoking ever
Yes	107	54.3	714	53.2		1.02	0.75	-	1.37	0.91	0.82	-	1.00
No	90	45.7	611	45.6		1.00				1.00
Missing	0	0	16	1.2		-				-
Heterogeneity						P = 0.910				P =0.590
Cigarette Pack Year
< 15	29	14.7	149	11.1		1.00				1.00
≥ 15	63	32.0	422	31.5		0.76	0.47	-	1.23	0.89	0.53	-	1.47
Missing	105	53.3	770	57.4		0.70	0.44	-	1.09	0.75	0.47	-	1.18
Heterogeneity						P = 0.260				P = 0.675
Cigarette consumption
1-9	20	24.4	120	23.5		1.12	0.61	-	2.05	1.10	0.59	-	2.02
10-19	30	36.6	201	39.3		1.00				1.00
20+	32	39.0	190	37.2		1.13	0.66	-	1.93	1.15	0.67	-	1.97
Trend						P = 0.893				P = 0.877
Mother smoking during pregnancy
No	110	55.8	809	60.3		1.00				1.00
Yes	55	27.9	310	23.1		1.30	0.92	-	1.85	1.27	0.89	-	1.80
Missing	32	16.3	222	16.6		1.06	0.70	-	1.61	1.08	0.71	-	1.64
Heterogeneity						P = 0.135				P = 0.168
Alcohol during the last 12 months
No	10	5.1	75	5.6		0.90	0.45	-	1.76	0.92	0.46	-	1.80
Yes	186	94.4	1249	93.1		1.00				1.00
Missing	1	0.5	17	1.3		0.40	0.05	-	2.99	0.44	0.06	-	3.31
Heterogeneity						P = 0.749				P= 0.797
Alcohol
Daily	28	14.6	192	14.3		1.02	0.65	-	1.62	1.17	0.73	-	1.88
Weekly	83	43.2	582	43.4		1.00				1.00
Monthly	16	8.3	128	9.6		0.88	0.50	-	1.55	0.79	0.44	-	1.41
Occasionally	52	27.1	301	22.4		1.21	0.83	-	1.76	1.21	0.83	-	1.76
Never	1	0.5	29	2.2		0.24	0.03	-	1.80	1.24	0.03	-	1.76
Missing	17	8.6	109	8.1		1.09	0.62	-	1.92	1.19	0.68	-	2.10
Trend						P = 0.459				P =0.338
Coffee drinking
< 5 cups per day	118	59.9	815	60.9		1.00				1.00
>6 cups per day	51	25.9	346	25.8		1.02	0.72	-	1.45	1.02	0.72	-	1.45
Missing	28	14.2	178	13.3		1.09	0.70	-	1.69	0.99	0.63	-	1.56
Heterogeneity						P = 0.920				P=0.891
Tea drinking
<2 cups per day	40	20.3	261	19.5		1.00				1.00
>3 cups per day	13	6.6	90	6.7		0.94	0.48	-	1.84	0.97	0.50	-	1.91
Missing	144	73.1	986	73.8		0.95	0.65	-	1.39	0.91	0.62	-	1.33
Heterogeneity						P = 0.862				P = 0.996
Physical activity at work
Idle work	79	40.1	491	36.6		1.18	0.78	-	1.80	1.15	0.76	-	1.75
Walk	31	15.7	231	17.2		0.99	0.59	-	1.64	1.00	0.60	-	1.67
Lifting	37	18.8	272	20.3		1.00				1.00
Heavy work	9	4.6	55	4.1		1.20	0.55	-	2.63	1.12	0.51	-	2.47
Missing	41	20.8	292	21.8		1.03	0.64	-	1.66	1.28	0.76	-	2.16
Trend						P = 0.791				P= 0.876
Sitting down during work hours
Never	26	13.2	187	13.9		1.00				1.00
>0 - 2 hours	25	12.7	189	14.1		0.95	0.53	-	1.71	0.93	0.52	-	1.67
>2 - 4 hours	25	12.7	175	13.0		1.03	0.57	-	1.85	1.02	0.57	-	1.83
>4 - 6 hours	42	21.3	214	16.0		1.41	0.83	-	2.39	1.35	0.80	-	2.29
>6 hours	33	16.7	245	18.3		0.97	0.56	-	1.68	0.90	0.52	-	1.57
Missing	46	23.4	331	24.7		1.00	0.60	-	1.67	1.21	0.70	-	2.10
Trend						P =0.492				P = 0.510
Walking and standing during work hours
Never	20	10.2	142	10.6		1.00				1.00
>0 - 2 hours	40	20.3	244	18.2		1.16	0.65	-	2.07	1.12	0.63	-	2.00
>2 - 4 hours	37	18.8	204	15.2		1.29	0.72	-	2.31	1.34	0.75	-	2.41
>4 - 6 hours	25	12.7	171	12.8		1.04	0.55	-	1.95	1.09	0.58	-	2.06
>6 hours	30	15.2	259	19.3		0.82	0.45	-	1.50	0.82	0.45	-	1.49
Missing	45	22.8	321	23.9		1.00	0.57	-	1.75	1.28	0.70	-	2.36
Trend						P = 0.512				P = 0.464
Sitting down
< 5 hours	140	71.1	958	71.4		1.00				1.00
≥ 5 hours	34	17.2	196	14.6		1.19	0.79	-	1.78	1.27	0.84	-	1.91
Missing	23	11.7	187	13.9		0.84	0.53	-	1.34	0.90	0.56	-	1.44
Heterogeneity						P =0.406				P=0.227
Biking hours per day
Never	77	39.1	530	39.5		1.00				1.00
30 min or less	33	16.7	195	14.5		1.16	0.75	-	1.81	1.18	0.76	-	1.83
31-60 min	24	12.2	144	10.8		1.15	0.70	-	1.88	1.17	0.71	-	1.91
More than 60 min	22	11.2	156	11.6		0.97	0.59	-	1.61	0.97	0.58	-	1.61
Missing	41	20.8	316	23.6		0.89	0.60	-	1.34	0.93	0.62	-	1.40
Trend						P=0.862				P=0.847
Exercise regular
No	120	60.9	685	51.1		1.00				1.00
Yes	76	38.6	646	48.2		0.67	0.49	-	0.91	0.71	0.52	-	0.98
Missing	1	0.50	10	0.75		0.57	0.07	-	4.50	0.63	0.08	-	4.97
Heterogeneity						P=0.011				P=0.037
Testicular pain during the last 6 months
No	140	71.1	1019	76.0		1.00				1.00
Yes	54	27.4	306	22.8		1.28	0.92	-	1.80	1.24	0.88	-	1.74
Missing	3	1.5	16	1.2		1.36	0.39	-	4.74	1.43	0.41	-	4.99
Heterogeneity						P=0.147				P=0.214
Testicular discomfort
No	126	64.0	937	69.9		1.00				1.00
Yes	68	34.5	372	27.7		1.36	0.99	-	1.87	1.29	0.93	-	1.79
Missing	3	1.5	32	2.4		0.70	0.21	-	2.31	0.73	0.22	-	2.43
Heterogeneity						P=0.058				P=0.124
Inflammation	38	19.3	227	16.9		1.19	0.81	-	1.74	1.20	0.82	-	1.77
Never inflammation	149	75.6	1055	78.7		1.00				1.00
missing	10	5.1	59	4.4		1.20	0.60	-	2.40	1.27	0.14	-	0.31
Heterogeneity						P=0.385				P=0.355
Trauma	17	8.6	72	5.4		1.68	0.97	-	2.92	1.58	0.90	-	2.75
Never Trauma	170	86.3	1210	90.2		1.00				1.00
Missing	10	5.1	59	4.4		1.21	0.61	-	2.40	1.26	0.63	-	2.51
Heterogeneity						P=0.065				P=0.098
Torsion	10	5.1	41	3.1		1.71	0.84	-	3.47	1.58	0.78	-	3.24
never torsion	177	89.8	1241	92.5		1.00				1.00
Missing	10	5.1	59	4.4		1.19	0.60	-	2.37	1.24	0.62	-	2.48
Heterogeneity						P=0.138				P=0.192
Painkillers
Weekly	38	19.3	263	19.6		1.13	0.75	-	1.71	1.17	0.77	-	1.78
Monthly	78	39.6	452	33.7		1.35	0.97	-	1.89	1.33	0.95	-	1.86
Yearly	78	39.6	611	45.6		1.00				1.00
Heterogenity						P=0.336				P=0.364
Use of paracetamol	116	58.9	874	65.2		0.77	0.56	-	1.05	0.79	0.58	-	1.08
No use of paracetamol	78	39.6	452	33.7		1.00				1.00
missing	3	1.5	15	1.1		1.16	0.33	-	4.10	1.30	0.37	-	4.63
Heterogeneity						P=0.095				P=0.132
