# Supplementary material for: Characteristics of symptomatic men with testicular microlithiasis – A Danish cross‐sectional questionnaire study
Source: Andrology. 2017 Mar 7;5(3):556–61. doi: 10.1111/andr.12326 (PMC6088230; doi:10.1111/andr.12326)
Supplement: Supplementary file 2 — Appendix S2 Patient's soft drink and food consumption. [file ANDR-5-556-s002.xlsx]

## Sheet: Tabel 2
Appendix 2: Patient’s soft drink and food consumption
Variables	TML	%		No TML	%		Univariate					Age adjusted
Soft drink with sugar
More than once a week	103	52.3		709	52.9		0.98	0.72	-	1.34		0.89	0.64	-	1.22
Less than once a week	87	44.2		589	43.9		1.00					1.00
Missing	7	3.5		43	3.2		1.10	0.48	-	2.53		1.21	0.53	-	2.79
Heterogeneity							P = 0.915					P=0.471
Soft drink without sugar
More than once a week	84	42.6		506	37.7		1.20	0.88	-	1.63		1.16	0.85	-	1.58
Less than once a week	107	54.3		771	57.5		1.00					1.00
Missing	6	3.1		64	4.8		0.68	0.29	-	1.60		0.33	0.31	-	1.76
Heterogeneity							P=0.289					P=0.355
Cake, candy, Ice cream
More than once a week	156	79.2		1037	77.3		1.10	0.76	-	1.61		1.04	0.71	-	1.53
Less than once a week	38	19.3		279	20.8		1.00					1.00
Missing	3	1.5		25	1.9		0.88	0.25	-	3.06		0.92	0.26	-	3.20
Heterogeneity							P=0.606					P=0.854
Crips, popcorn etc
More than once a week	72	36.6		295	22.0		2.01	1.46	-	2.77		1.95	1.39	-	2.73
Less than once a week	122	61.9		1006	75.0		1.00					1.00
Missing	3	1.5		40	3.0		0.62	0.19	-	2.03		0.64	0.19	-	2.09
Heterogeneity							P<0.0001					P=0.0001
Fast-food
More than once a week	39	19.8		215	16.0		1.28	0.88	-	1.88		1.19	0.80	-	1.76
Less than once a week	155	78.7		1096	81.7		1.00					1.00
Missing	3	1.5		30	2.3		0.71	0.21	-	2.34		0.76	0.23	-	2.54
Heterogeneity							P=0.199					P=0.406
Meat
More than 3 times a week	144	73.1		966	72		1.02	0.73	-	1.43		1.01	0.72	-	1.42
Less than 3 times a week	52	26.4		356	26.6		1.00					1.00
Missing	1	0.5		19	1.4		0.36	0.05	-	2.75		0.40	0.05	-	3.06
Heterogeneity							P=0.906					P=0.938
Poultry
More than 3 times a week	55	27.9		327	24.4		1.20	0.86	-	1.68		1.11	0.79	-	1.58
Less than 3 times a week	139	70.6		994	74.1		1.00					1.00
Missing	3	1.5		20	1.5		1.07	0.31	-	3.66		1.18	0.35	-	4.06
Heterogeneity							P=0.281					P=0.542
Fish
More than once a week	136	69.0		853	63.6		1.25	0.91	-	1.74		1.33	0.96	-	1.85
Less than once a week	59	30.0		464	34.6		1.00					1.00
Missing	2	1		24	1.8		0.66	0.15	-	2.84		0.72	0.17	-	3.15
Heterogeneity							P=0.173					P=0.088
Vegetable/vegan dishes
More than once a week	122	62.0		797	59.4		1.12	0.81	-	1.53		1.15	0.84	-	1.57
Less than once a week	70	35.5		510	38.0		1.00					1.00
Missing	5	2.5		34	2.6		1.07	0.41	-	2.83		1.21	0.46	-	3.24
Heterogeneity							P=0.496					P=0.387
